# Supplementary material for: The high tolerance to aluminium in crucian carp (Carassius carassius) is associated with its ability to avoid hypoxia
Source: PLoS One. 2017 Jun 23;12(6):e0179519. doi: 10.1371/journal.pone.0179519 (PMC5482449; doi:10.1371/journal.pone.0179519)
Supplement: S1 Table — (XLS) [file pone.0179519.s001.xls]

## Sheet: Sheet 1
Water pH, temperature and conductivity, measured daily through the respiratory experiment
Acidic Al-rich water	Acidic Al-poor water	Untreated water		Acidic Al-rich water	Acidic Al-poor water	Untreated water		Acidic Al-rich water	Acidic Al-poor water	Untreated water
pH				Temperature (°C)				Conductivity (µS/cm)
5.48	5.65	6.52		9.3	10.2	8.8		27.9	25.9	23.7
5.57	5.68	6.55		9.2	10.4	9		28	26.5	23.7
5.82	5.88	6.54		9.3	10.1	8.9		28.2	25.7	23.8
5.82	5.88	6.56		9.2	10.1	8.8		28	25.4	23.8
5.9	5.86	6.37		9.6	10.1	8.9		28.3	27.1	23.8
5.86	5.89	6.37		9.3	10	9		27.9	26.7	23.6
5.64	5.81	6.38		9.6	10.1	8.8		27.5	27.2	23.5
5.61	5.82	6.35		9.7	10.2	8.9		28.2	27.3	23.7
5.86	5.49	6.43		9.2	10.1	8.7		28.2	27.5	23.7
5.84	5.55	6.36		9.4	10.2	8.7		29.4	27.4	23.6
5.7	6	6.34		9	10.5	8.8		30.3	26.4	23.5
5.66	6.04	6.32		9	10.5	8.8		35.3	26.6	23.6
5.72	5.71	6.43		9	10.8	9		27.2	26.7	23.6
5.76	5.68	6.49		8.9	10.8	9		27.2	26.8	23.8
5.86	5.75	6.6		9.4	10.6	9		32.6	26.8	23.7
5.9	5.69	6.54		9.5	10.7	9.2		32.5	27.5	23.9
5.6	5.38	6.58		9	10.6	9.3		33.3	26.4	23.9
5.6	5.27	6.59		9	10.7	9.2		33.2	26.6	23.8
5.47	5.93	6.52		9.5	11	9.1		27.5	25.9	23.5
5.42	5.82	6.53		9.7	11.1	9.1		27	26.4	23.6
5.95	5.69	6.54		10.2	11	9		32	26.4	23.6
5.86	5.69	6.51		10.2	11.1	9		31.6	26.3	23.5
5.66	5.67	6.55		10	10.5	9.1			29.3	23.6
5.6	5.68	6.49		10.2	10.5	9.3			26.7	23.9
Water pH, temperature and conductivity, measured daily through the physiological experiment
Acidic Al-rich water	Acidic Al-poor water	Untreated water		Acidic Al-rich water	Acidic Al-poor water	Untreated water		Acidic Al-rich water	Acidic Al-poor water	Untreated water
pH				Temperature (°C)				Conductivity (µS/cm)
5.76	5.85	6.6		10.6	6.7	8.6		27.6	24.5	24.3
5.74	5.82	6.67		10.5	6.6	8.6		27.8	24.3	24.3
5.67	5.72	6.72		10.5	6.8	8.4		28	24.7	24.3
5.62	5.72	6.65		10.5	6.6	8.5		27.9	24.5	24.3
5.89	5.78	6.54		10.5	6.6	8.4		28	25.1	24.4
5.87	5.76	6.63		10.4	6.6	8.4		27.7	24.5	24.2
5.83	5.8	6.57		10.6	6.6	8.3		29.2	24.4	24.4
5.8	5.8	6.63		10.5	6.6	8.4		28.1	24.3	24.3
5.79	5.83	6.51		10.5	6.3	8.1		27.9	24.5	24.1
5.74	5.77	6.57		10.5	6.3	8.1		27.9	24.3	24.2
5.68	5.79	6.59		10.6	6.3	8.1		28.3	24.3	24
5.67	5.81	6.6		10.5	6.3	8.2		28.2	24.1	24.2
5.88	5.82	6.45		10.4	6.4	8		28.2	24.8	24.5
5.86	5.83	6.52		10.4	6.4	7.9		27.8	24.3	24.2
5.84	5.83	6.48		10.4	6.4	8		28	24.4	24.2
5.75	5.83	6.48		10.5	6.4	7.9		27.8	24.2	23.9
5.73	5.89	6.56		10.3	5.9	7.6		28	25.1	24.2
5.66	5.85	6.54		10.3	5.9	7.5		28.1	24.1	24.2
5.69	5.83	6.54		10.3	5.9	7.5		28.3	24.1	24.4
5.62	5.84	6.54		10.3	5.9	7.5		28	24.2	23.8
5.65	6	6.46		10.5	5.6	7.6		28.6	24	25.1
5.8	5.92	6.43		10.5	5.5	7.6		28.5	23.8	24
5.64	5.92	6.45		10.5	5.5	7.6		28.1	23.9	24.7
5.7	5.93	6.49		10.4	5.5	7.6		27.8	23.8	24.1
5.82	5.88	6.5		10.3	5.7	7.6		27.6	24.1	23.9
5.72	5.92	6.45		10.4	5.6	7.4		27.1	23.8	23.8
5.92	5.91	6.37		10.4	5.6	7.6		27.9	24.1	23.8
5.71	5.95	6.38		10.3	5.6	7.6		27.5	23.7	23.6
5.89	5.84	6.59		10.2	5.5	7.6		27.9	24.5	24
5.87	5.83	6.56		10.2	5.3	7.4		27.8	23.9	23.8
5.76	5.8	6.64		10.2	5.4	7.5		27.5	23.9	23.8
5.79	5.83	6.63		10.2	5.4	7.6		27.3	23.8	23.7
5.88	5.82	6.43		10.1	5.4	7.4		28.3	24.2	24.4
5.89	5.78	6.44		10.1	5.4	7.3		27.6	24	23.7
5.98	5.64	6.43		10.1	5.4	7.3		28.4	24.6	24.4
5.96	5.64	6.45		10	5.4	7.3		28.4	24.3	23.6
5.85	5.91	6.62		10	5.3	7.2		28.2	24.2	23.9
5.8	5.9	6.54		10	5.3	7.2		27.9	23.9	23.5
5.75	5.79	6.61		10	5.3	7.3		28.1	24.3	23.5
5.71	5.78	6.5		10	5.3	7.2		27.7	24.2	23.5
5.88	5.87	6.51		9.7	5.4	7		27.8	24	24.4
5.86	5.86	6.48		9.7	5.4	7		27.7	23.6	23.5
5.9	5.81	6.59		9.7	5.3	7		28	22.9	23.8
5.87	5.83	6.49		9.7	5.2	7		27.8	22.6	23.5
5.67	5.9	6.44		9.5	5.5	7		28.6	23.4	24.8
5.71	5.85	6.43		9.5	5.4	6.9		28.3	22.7	23.9
5.68	5.87	6.43		9.5	5.3	6.7		28	23.4	23.3
5.71	5.86	6.5		9.5	5.4	6.7		27.8	23.6	23.2
5.67				9.6				28
5.6				9.6				28
5.69
5.66
5.99
5.99
