# Supplementary material for: The high tolerance to aluminium in crucian carp (Carassius carassius) is associated with its ability to avoid hypoxia
Source: PLoS One. 2017 Jun 23;12(6):e0179519. doi: 10.1371/journal.pone.0179519 (PMC5482449; doi:10.1371/journal.pone.0179519)
Supplement: S2 Table — (XLS) [file pone.0179519.s002.xls]

## Sheet: Sheet1
Aluminium fractions (µg/l) from the respiratory experiment
Acidic Al-rich water (fractionation and analyses performed at the beginning, in the midle and at the end of experiment)
Alr			Ala			Alo			Ali
Inlet	Outlet		Inlet	Outlet		Inlet	Outlet		Inlet	Outlet
694.364	643.427		472.202	472.202		144.883	148.543		327.319	323.659
984.568	764.855		912.416	574.938		138.34	151.098		774.077	423.84
956.299	591.149		633	360.233		180.66	180.549		452.34	179.684
Acidic Al-poor water (fractionation and analyses performed at the beginning, in the midle and at the end of experiment)
Alr			Ala			Alo			Ali
Inlet	Outlet		Inlet	Outlet		Inlet	Outlet		Inlet	Outlet
49.0449	47.1003		23.2603	21.3157		15.4821	14.5098		7.77816	6.80589
49.6166	50.2296		27.9315	22.1846		12.6063	20.2689		15.3252	1.91564
38.7842	42.6904		13.8627	8.97993		4.09718	1.16753		9.7655	7.8124
Untreated water (fractionation and analyses performed at the beginning, in the midle and at the end of experiment)
Alr			Ala			Alo			Ali
Inlet	Outlet		Inlet	Outlet		Inlet	Outlet		Inlet	Outlet
50.9213	48.0695		18.601	18.601		15.9773	15.9773		2.62365	2.62365
63.7085	58.2877		32.696	34.5397		24.5096	28.1971		8.18641	6.34263
53.3123	50.5609		24.0402	22.1294		14.6012	14.6012		9.43892	7.52821
Aluminium fractions (µg/l) from the physiology experiment
Acidic Al-rich water (fractionation and analyses performed six times during experiment)
Alr			Ala			Alo			Ali
Inlet	Outlet		Inlet	Outlet		Inlet	Outlet		Inlet	Outlet
1151.08	561.461		381.739	365.144		159.367	182.016		222.372	183.127
1046.64	885.069		422.672	446.474		161.55	172.878		261.122	273.596
1111.33	676.622		336.001	353.896		156.931	133.387		179.07	220.509
573.908	560.197		396.407	380.739		152.716	124.577		243.691	256.161
762.028	596.762		405.393	466.826		127.396	180.712		277.996	286.114
			458.016	482.605		130.45	195.029		327.566	358.028
Acidic Al-poor water (fractionation and analyses performed five times during experiment)
Alr			Ala			Alo			Ali
Inlet	Outlet		Inlet	Outlet		Inlet	Outlet		Inlet	Outlet
47.5307	34.6487		25.2386	12.2623		7.22493	13.3907		18.0137	0
42.2662	37.5202		22.0953	20.846		12.1414	11.2548		9.95386	9.59117
41.4139	36.7441		18.1137	17.9948		11.179	11.9319		6.93468	6.06289
38.7454	38.6277		15.7757	17.123		3.88768	7.09744		11.888	10.0256
50.5222	44.6825		23.495	13.364		19.0101	4.59447		4.48486	8.76951
Untreated water (fractionation and analyses performed five times during experiment)
Alr			Ala			Alo			Ali
Inlet	Outlet		Inlet	Outlet		Inlet	Outlet		Inlet	Outlet
50.1237	41.3803		27.7497	25.8898		15.6403	18.8457		8.15213	11.0014
50.1237	43.3496		23.7924	29.8471		15.8777	20.5869		11.872	5.30284
46.145	50.8818		12.5296	13.5313		5.638	9.64475		8.15213	11.0014
46.9991	46.0285		25.3111	25.5516		8.64307	15.6549		11.872	5.30284
39.6854	35.755		24.0936	19.1808		11.3205	14.386		12.7731	4.79481
