# Supplementary material for: The high tolerance to aluminium in crucian carp (Carassius carassius) is associated with its ability to avoid hypoxia
Source: PLoS One. 2017 Jun 23;12(6):e0179519. doi: 10.1371/journal.pone.0179519 (PMC5482449; doi:10.1371/journal.pone.0179519)
Supplement: S3 Table — (XLS) [file pone.0179519.s003.xls]

## Sheet: Sheet 1
Physiological measurements from individual fish in the physiology experiment
Group	Sampling	Plasma Cl	Plasma Na	Haematoc.	Blood ethanol	MWC	Blood lactate
		mM	mM	%	mM	ml/g	mM
Al-rich	1	96	127.947	40.8	0.325718	3.86707
Al-rich	1	92.5	134.734	45.5	0.343911	3.90959
Al-rich	1	95.5	137.789	40.1	0.578778	3.9851
Al-rich	1	85.5	131.34	44.4286	0.414295	3.85947
Al-rich	1	93	132.698	44.7	0.517331	3.87826
Al-rich	1	91.5	135.752	46.7857	0.597645	3.93505
Al-rich	1	86	107.584	46.7	0.703869	3.84422
Al-poor	1	100.5	132.406	38.5	0.620598	4.04135	1.87
Al-poor	1	98.5	130.231	44.4167	0.782296	3.86327	0.67
Al-poor	1	100	134.157	40.4167	0.855318	3.72876	0.52
Al-poor	1	105.5	130.885	49.5	0.73616	3.88674	0.63
Al-poor	1	101	124.341	48.6667	0.86841	3.74628	1.17
Al-poor	1	104.5	134.157	46.3	0.978891	3.86712	0.47
Al-poor	1	107	136.12	41.1667	0.815587	3.84122	0.87
Untreated	1	95	132.498	45.7	1.21108	3.89204	0.31
Untreated	1	97	128.943	49.8333	0.639878	3.79474	3.3
Untreated	1	107.5	138.961	41.1	0.871455	3.96635	7.97
Untreated	1	107	144.132	45.4167	0.741833	3.81392	11.88
Untreated	1	100	135.73	47.8333	0.753765	3.8717	3.74
Untreated	1	103.5	149.303	50.5833	0.899826	3.85004	1.78
Untreated	1	108.5	134.114	48.0833	0.695208	3.94045	5.96
Al-rich	2	85	121.159	48.7	0.663957	4.18244	1.1
Al-rich	2	79.5	120.48	50.75	0.553297	4.07767
Al-rich	2	74.5	120.82	52.1	0.53795	4.02133
Al-rich	2	82	119.462	57.3	0.581854	3.925
Al-rich	2	85	121.498	54.2	0.723631	3.97846
Al-rich	2	80	121.838	56.4	0.622457	4.01603
Al-rich	2	87.5	122.856	46	0.45985	4.06555
Al-poor	2	105	122.377	51.9167	0.860845	3.86488	0.22
Al-poor	2	98	131.539	51.8333	0.870172	3.88917	0.53
Al-poor	2	99.5	130.558	48.25	1.38475	3.83912	0.52
Al-poor	2	99.5	131.539	46.0833	1.0939	3.7706	0.21
Al-poor	2	99.5	128.922	47.4167	0.820889	3.83009	0.76
Al-poor	2	97	126.304	43.4167	0.915013	3.93312	0.5
Al-poor	2	97	131.212	44.9	1.37529	3.90946
Untreated	2	103	134.437	43	0.638876	3.71486	0.34
Untreated	2	102	128.943	43.6667	0.592551	3.75086	1.69
Untreated	2	99.5	134.437	55.0714	0.862493	3.78471	0.52
Untreated	2	101.5	133.144	44.25	0.856426	3.7446	2.05
Untreated	2	103	133.791	49.75	0.715163	3.72061	0.73
Untreated	2	98.5	133.468	47.0833	0.845556	3.878	2.19
Untreated	2	99	130.236	46.3333	0.698533	3.78021	1.62
Al-rich	3	77	119.826	52.8	0.679687	3.95657	0.65
Al-rich	3	82.5	122.169	47	0.677789	3.85054	0.84
Al-rich	3	79	119.156	45.7	0.531797	3.93006	2.32
Al-rich	3	84.5	123.173	47.6	0.536044	3.88735	0.8
Al-rich	3	78.5	125.516	46.8	0.511233	3.94285	0.95
Al-rich	3	77.5	122.169	49.7	0.568992	3.93611	1.48
Al-rich	3	84.25	120.16	53.7083	0.573831	3.80186	3.4
Al-poor	3	102.5	131.766	45.9167	0.983326	3.70438	0.62
Al-poor	3	96.5		50.1667	0.846879	3.84394	0.61
Al-poor	3	98	129.785	45.75	0.850628	3.73347	0.89
Al-poor	3	104.5	129.124	45.9167	0.687582	3.81095	1.02
Al-poor	3	104	127.473	47.4	0.819693	3.89055	1.33
Al-poor	3	101	125.822	41.1	0.686115	3.76421	2.45
Al-poor	3	96	130.115	46.8333	0.858994	3.80994	1.44
Untreated	3	85	128.454	42	0.771203	3.79298	0.86
Untreated	3	95	134.383	44.625	0.745239	3.88634	2.62
Untreated	3	105.5	138.664	49.3333	0.91986	3.85529	0.9
Untreated	3	101.5	134.383	52.5833	0.940308	3.81971	1.96
Untreated	3	99	133.065	47.1	0.708881	3.93255	3.39
Untreated	3	101.5	132.406	50.9167	0.890004	3.90621
Untreated	3	105	128.454	43	1.35729	3.91642
Al-rich	4		115.474	50.4	0.678457	3.81689	1.04
Al-rich	4	82	125.516	52.4286	0.728413	3.85495	1.35
Al-rich	4	88.5	117.817	46.25	0.50251	3.96095	1.14
Al-rich	4	91.5	119.826	47.3	0.627521	4.03205	1.52
Al-rich	4	67		43.75	0.458587	3.97513
Al-rich	4	83.5	116.144	45.1	1.14028	3.8352
Al-rich	4	80	108.78	47.875	0.629082	3.98424
Al-poor	4	98	129.454	46.3	0.740937	3.70074	0.36
Al-poor	4	101	132.757	49.4	0.947428	3.83462	1.62
Al-poor	4	105	133.087	48.3	0.6807	3.86836	0.37
Al-poor	4	95.5	125.161	44.5	0.822347	3.84786	0.29
Al-poor	4	96.5	131.436	45	0.79833	3.80203	0.37
Al-poor	4	98.5	129.454	48.5	0.74175	3.75203	0.59
Al-poor	4	98	135.069	41.375	0.631918	3.73516	2
Untreated	4	103.5	136.029	48.0833	0.833919	3.83139	0.16
Untreated	4	106.5	134.712	50.6667	0.869208	3.88361	1.32
Untreated	4	105.5	142.946	50.75	1.34209	3.71223	0.95
Untreated	4	100	132.077	45.9167	0.727917	3.76965	3.42
Untreated	4	101.5	133.724	51.1667	0.73734	3.82517	0.38
Untreated	4	100	129.771	50	0.722775	3.77619	3.62
Untreated	4	101.5	138.335	52.3	1.33288	3.86162
