# Supplementary material for: The high tolerance to aluminium in crucian carp (Carassius carassius) is associated with its ability to avoid hypoxia
Source: PLoS One. 2017 Jun 23;12(6):e0179519. doi: 10.1371/journal.pone.0179519 (PMC5482449; doi:10.1371/journal.pone.0179519)
Supplement: S4 Table — (XLS) [file pone.0179519.s004.xls]

## Sheet: Sheet1
Physiological measurements (respirometry) from individual fish in the respiratory experiment
Al-rich water
Fish no. 1	w=59,7g			Fish no. 2	w=56,1g			Fish no. 3	w=51g			Fish no. 4	w=57,3g			Fish no. 5	w=62,5g			Fish no. 6	w=48,7g
Sampling time	[O2]crit	VO2		Sampling time	[O2]crit	VO2		Sampling time	[O2]crit	VO2		Sampling time	[O2]crit	VO2		Sampling time	[O2]crit	VO2		Sampling time	[O2]crit	VO2
min	mg O2/l	mg O2/ kg*h		min	mg O2/l	mg O2/ kg*h		min	mg O2/l	mg O2/ kg*h		min	mg O2/l	mg O2/ kg*h		min	mg O2/l	mg O2/ kg*h		min	mg O2/l	mg O2/ kg*h
0	12.18	213.869		0	10.77	93.5829		0	11.07	170.471		0	10.69	169.319		0	10.4	106.848		0	10.53	192.32
10	9.14	56.2814		10	9.52	51.6578		10	9	94.7059		10	8.38	57.9058		10	8.81	57.792		10	8.3	41.3963
20	8.34	29.5477		20	8.83	37.4332		20	7.85	60.1176		20	7.59	26.3874		20	7.95	40.992		20	7.82	77.6181
30	7.92	45.7286		30	8.33	32.9412		30	7.12	65.0588		30	7.23	22.7225		30	7.34	45.024		30	6.92	67.269
40	7.27	33.0653		40	7.89	28.4492		40	6.33	45.2941		40	6.92	30.7853		40	6.67	32.928		40	6.14	41.3963
50	6.8	28.8442		50	7.51	23.2086		50	5.78	45.2941		50	6.5	31.5183		50	6.18	28.896		50	5.66	42.2587
60	6.39	29.5477		60	7.2	23.2086		60	5.23	34.5882		60	6.07	21.9895		60	5.75	20.832		60	5.17	46.5708
70	5.97	12.6633		70	6.89	28.4492		70	4.81	35.4118		70	5.77	21.9895		70	5.44	24.192		70	4.63	41.3963
80	5.79	47.1357		80	6.51	23.2086		80	4.38	30.4706		80	5.47	27.1204		80	5.08	28.896		80	4.15	36.2218
90	5.12	26.0302		90	6.2	23.2086		90	4.01	24.7059		90	5.1	21.9895		90	4.65	28.896		90	3.73	32.7721
100	4.75	21.809		100	5.89	14.2246		100	3.71	24.7059		100	4.8	22.7225		100	4.22	24.864		100	3.35	34.4969
110	4.44	17.5879		110	5.7	18.7166		110	3.41	25.5294		110	4.49	26.3874		110	3.85	28.224		110	2.95	20.6982
120	4.19	20.402		120	5.45	23.9572		120	3.1	24.7059		120	4.13	21.9895		120	3.43	28.896		120	2.71	18.1109
130	3.9	18.995		130	5.13	18.7166		130	2.8	25.5294		130	3.83	27.1204		130	3	28.896		130	2.5	23.2854
140	3.63	20.402		140	4.88	18.7166		140	2.49	19.7647		140	3.46	21.9895		140	2.57	28.896		140	2.23	20.6982
150	3.34	26.0302		150	4.63	18.7166		150	2.25	14.8235		150	3.16	22.7225		150	2.14	24.864		150	1.99	21.5606
160	2.97	20.402		160	4.38	23.2086		160	2.07	20.5882		160	2.85	26.3874		160	1.77	20.16		160	1.74	15.5236
170	2.68	20.402		170	4.07	23.2086		170	1.82	14.8235		170	2.49	17.5916		170	1.47	16.8		170	1.56	15.5236
180	2.39	14.0704		180	3.76	23.9572		180	1.64	13.1765		180	2.25	27.1204		180	1.22	16.128		180	1.38	15.5236
190	2.19	21.1055		190	3.44	23.2086		190	1.48	16.4706		190	1.88	13.1937		190	0.98	12.096		190	1.2	15.5236
200	1.89	17.5879		200	3.13	18.7166		200	1.28	4.94118		200	1.7	17.5916		200	0.8	8.736		200	1.02	5.17454
210	1.64	12.6633		210	2.88	14.2246		210	1.22	10.7059		210	1.46	18.3246		210	0.67	8.064		210	0.96	10.3491
220	1.46	12.6633		220	2.69	23.9572		220	1.09	4.94118		220	1.21	13.1937		220	0.55	6.72		220	0.84	5.17454
230	1.28	8.44221		230	2.37	23.2086		230	1.03	4.94118		230	1.03	13.1937		230	0.45	5.376		230	0.78	5.17454
240	1.16	13.3668		240	2.06	16.4706		240	0.97	9.88235		240	0.85	8.79581		240	0.37	0		240	0.72	10.3491
250	0.97	4.22111		250	1.84	25.4545		250	0.85	4.94118		250	0.73	8.79581		250	0.37	4.032		250	0.6	5.17454
260	0.91	8.44221		260	1.5	14.2246		260	0.79	4.94118		260	0.61	4.39791		260	0.31	4.704		260	0.54	5.17454
270	0.79	4.22111		270	1.31	13.4759		270	0.73	4.94118		270	0.55	4.39791		270	0.24	0		270	0.48	3.44969
280	0.73	0		280	1.13	9.73262		280	0.67	4.94118		280	0.49	4.39791		280	0.24	4.032		280	0.44	2.58727
290	0.73	4.22111		290	1	8.98396		290	0.61	0		290	0.43	1.46597		290	0.18	0		290	0.41	1.72485
300	0.67	2.11055		300	0.88	9.73262		300	0.61	4.94118		300	0.41	1.46597		300	0.18	1.344		300	0.39	4.31211
310	0.64	4.22111		310	0.75	4.49198		310	0.55	3.29412		310	0.39	2.19895		310	0.16	2.016		310	0.34	0
320	0.58	1.40704		320	0.69	7.48663		320	0.51	3.29412		320	0.36	2.19895		320	0.13	0		320	0.34	4.31211
330	0.56	1.40704		330	0.59	6.73797		330	0.47	4.11765		330	0.33	2.19895		330	0.13	8.736		330	0.29
340	0.54	1.40704		340	0.5	0		340	0.42	2.47059		340	0.3	4.39791		340		0		340	0.29
350	0.52	2.11055		350	0.5	4.49198		350	0.39	0		350	0.24	2.19895		350		0		350	0.29
360	0.49	0		360	0.44	2.99465		360	0.39	1.64706		360	0.21	1.46597		360				360	0.24
370	0.49			370	0.4	29.9465		370	0.37	2.47059		370	0.19	7.32984		370				370
380	0.44			380				380	0.34	0.823529		380	0.09			380				380
390	0.41			390				390	0.33	3.29412		390				390				390
400	0.39			400				400	0.29	0.823529		400				400				400
								410	0.28	23.0588
Al-poor water
Fish no. 1	w=57g			Fish no. 2	w=56,1g			Fish no. 3	w=65,1g			Fish no. 4	w=70,1g			Fish no. 5	w=55,3g			Fish no. 6	w=69,3g
Sampling time	[O2]crit	VO2		Sampling time	[O2]crit	VO2		Sampling time	[O2]crit	VO2		Sampling time	[O2]crit	VO2		Sampling time	[O2]crit	VO2		Sampling time	[O2]crit	VO2
min	mg O2/l	mg O2/ kg*h		min	mg O2/l	mg O2/ kg*h		min	mg O2/l	mg O2/ kg*h		min	mg O2/l	mg O2/ kg*h		min	mg O2/l	mg O2/ kg*h		min	mg O2/l	mg O2/ kg*h
0	12.43	183.474		0	10.31	27.7005		0	10.26	163.059		0	11.39	96.4622		0	9.67	28.1013		0	10.56	81.8182
10	9.94	132.632		10	9.94	41.9251		10	8.28	101.294		10	9.78	70.699		10	9.3	33.4177		10	9.21	63.0303
20	8.14	86.9474		20	9.38	41.9251		20	7.05	97.1765		20	8.6	70.699		20	8.86	37.2152		20	8.17	56.3636
30	6.96	91.3684		30	8.82	65.1337		30	5.87	86.4706		30	7.42	95.8631		30	8.37	28.1013		30	7.24	51.5152
40	5.72	59.6842		40	7.95	102.567		40	4.82	102.118		40	5.82	59.3153		40	8	33.4177		40	6.39	44.8485
50	4.91	64.1053		50	6.58	120.535		50	3.58	80.7059		50	4.83	81.4836		50	7.56	51.6456		50	5.65	37.5758
60	4.04	68.5263		60	4.97	111.551		60	2.6	86.4706		60	3.47	40.7418		60	6.88	18.9873		60	5.03	36.9697
70	3.11	55.2632		70	3.48	92.8342		70	1.55	56		70	2.79	44.9358		70	6.63	28.1013		70	4.42	48.4848
80	2.36	45.6842		80	2.24	74.8663		80	0.87	41.1765		80	2.04	32.9529		80	6.26	37.9747		80	3.62	40.6061
90	1.74	41.2632		90	1.24	41.9251		90	0.37	14.8235		90	1.49	33.5521		90	5.76	37.2152		90	2.95	37.5758
100	1.18	31.6842		100	0.68	23.2086		100	0.19	5.76471		100	0.93	22.1683		100	5.27	32.6582		100	2.33	29.697
110	0.75	28		110	0.37	8.98396		110	0.12	4.94118		110	0.56	14.9786		110	4.84	28.8608		110	1.84	33.3333
120	0.37	8.84211		120	0.25	2.99465		120	0.06	0		120	0.31	7.18973		120	4.46	32.6582		120	1.29	29.697
130	0.25	9.57895		130	0.21	6.73797		130	0.06	4.94118		130	0.19	4.19401		130	4.03	37.9747		130	0.8	26.0606
140	0.12	0		140	0.12	0		140	0	0		140	0.12	3.59486		140	3.53	28.1013		140	0.37	11.5152
150	0.12	4.42105		150	0.12	0		150				150	0.06	3.59486		150	3.16	33.4177		150	0.18	7.27273
160	0.06	0		160	0.12	2.99465		160				160	0	0		160	2.72	32.6582		160	0.06	0
170	0.06	0		170	0.08	1.49733		170				170				170	2.29	18.2278		170	0.06	3.63636
180	0.06	0		180	0.06	4.49198		180				180				180	2.05	23.5443		180	0	0
190	0.06	0		190				190				190				190	1.74	33.4177		190
200	0.06	4.42105		200				200				200				200	1.3	28.1013		200
210				210				210				210				210	0.93	28.1013		210
220				220				220				220				220	0.56	23.5443		220
230				230				230				230				230	0.25	9.87342		230
240				240				240				240				240	0.12	4.55696		240
250				250				250				250				250	0.06	1.51899		250
260				260				260				260				260	0.04	3.03797		260
270				270				270				270				270	0	0		270
Untreated water
Fish no. 1	w=42,7g			Fish no. 2	w=42,7g			Fish no. 3	w=47,3g			Fish no. 4	w=45,7g			Fish no. 5	w=40g			Fish no. 6	w=48,1g
Sampling time	[O2]crit	VO2		Sampling time	[O2]crit	VO2		Sampling time	[O2]crit	VO2		Sampling time	[O2]crit	VO2		Sampling time	[O2]crit	VO2		Sampling time	[O2]crit	VO2
min	mg O2/l	mg O2/ kg*h		min	mg O2/l	mg O2/ kg*h		min	mg O2/l	mg O2/ kg*h		min	mg O2/l	mg O2/ kg*h		min	mg O2/l	mg O2/ kg*h		min	mg O2/l	mg O2/ kg*h
0	12.55	76.7213		0	11.71	106.23		0	12.89	114.545		0	12.41	71.6849		0	12.5	190.05		0	9.98	130.977
10	11.77	62.9508		10	10.63	37.377		10	11.6	74.5877		10	11.63	61.5755		10	10.69	112.35		10	8.48	67.2349
20	11.13	63.9344		20	10.25	37.377		20	10.76	68.3721		20	10.96	37.6805		20	9.62	124.95		20	7.71	30.5613
30	10.48	57.0492		30	9.87	30.4918		30	9.99	68.3721		30	10.55	33.0853		30	8.43	113.4		30	7.36	31.4345
40	9.9	45.2459		40	9.56	44.2623		40	9.22	74.5877		40	10.19	38.5996		40	7.35	115.5		40	7	26.1954
50	9.44	37.377		50	9.11	30.4918		50	8.38	68.3721		50	9.77	37.6805		50	6.25	131.25		50	6.7	26.1954
60	9.06	38.3607		60	8.8	31.4754		60	7.61	80.8034		60	9.36	33.0853		60	5	111.3		60	6.4	27.0686
70	8.67	38.3607		70	8.48	30.4918		70	6.7	74.5877		70	9	43.1947		70	3.94	118.65		70	6.09	26.1954
80	8.28	31.4754		80	8.17	37.377		80	5.86	79.9154		80	8.53	33.0853		80	2.81	85.05		80	5.79	17.4636
90	7.96	38.3607		90	7.79	25.5738		90	4.96	74.5877		90	8.17	37.6805		90	2	72.45		90	5.59	31.4345
100	7.57	31.4754		100	7.53	31.4754		100	4.12	79.9154		100	7.76	35.8425		100	1.31	58.8		100	5.23	26.1954
110	7.25	32.459		110	7.21	30.4918		110	3.22	91.4588		110	7.37	38.5996		110	0.75	32.55		110	4.93	27.0686
120	6.92	31.4754		120	6.9	24.5902		120	2.19	51.5011		120	6.95	39.5186		120	0.44	13.65		120	4.62	26.1954
130	6.6	38.3607		130	6.65	25.5738		130	1.61	45.2854		130	6.52	38.5996		130	0.31	12.6		130	4.32	27.0686
140	6.21	31.4754		140	6.39	24.5902		140	1.1	40.8457		140	6.1	37.6805		140	0.19	6.3		140	4.01	26.1954
150	5.89	32.459		150	6.14	31.4754		150	0.64	28.4144		150	5.69	38.5996		150	0.13	0		150	3.71	26.1954
160	5.56	31.4754		160	5.82	24.5902		160	0.32	11.5433		160	5.27	37.6805		160	0.13	0		160	3.41	27.0686
170	5.24	31.4754		170	5.57	31.4754		170	0.19	5.3277		170	4.86	35.8425		170	0.13	7.35		170	3.1	22.7027
180	4.92	32.459		180	5.25	30.4918		180	0.13	6.21564		180	4.47	40.4376		180	0.06	0		180	2.84	27.0686
190	4.59	25.5738		190	4.94	31.4754		190	0.06	5.3277		190	4.03	37.6805		190	0.06	6.3		190	2.53	27.9418
200	4.33	31.4754		200	4.62	31.4754		200	0	0		200	3.62	37.6805		200				200	2.21	24.4491
210	4.01	25.5738		210	4.3	24.5902		210				210	3.21	34.0044		210				210	1.93	25.3222
220	3.75	38.3607		220	4.05	37.377		220				220	2.84	42.2757		220				220	1.64	27.0686
230	3.36	31.4754		230	3.67	24.5902		230				230	2.38	38.5996		230				230	1.33	22.7027
240	3.04	31.4754		240	3.42	50.1639		240				240	1.96	33.0853		240				240	1.07	21.8295
250	2.72	32.459		250	2.91	49.1803		250				250	1.6	33.0853		250				250	0.82	16.5904
260	2.39	31.4754		260	2.41	56.0656		260				260	1.24	31.2473		260				260	0.63	16.5904
270	2.07	25.5738		270	1.84	44.2623		270				270	0.9	30.3282		270				270	0.44	16.5904
280	1.81	31.4754		280	1.39	30.4918		280				280	0.57	19.2998		280				280	0.25	8.73181
290	1.49	25.5738		290	1.08	18.6885		290				290	0.36	13.7856		290				290	0.15	4.3659
300	1.23	31.4754		300	0.89	25.5738		300				300	0.21	4.59519		300				300	0.1	1.74636
310	0.91	25.5738		310	0.63	18.6885		310				310	0.16	7.3523		310				310	0.08	0.873181
320	0.65	19.6721		320	0.44	18.6885		320				320	0.08	7.3523		320				320	0.07	0.873181
330	0.45	25.5738		330	0.25	11.8033		330				330	0	0		330				330	0.06	5.23909
340	0.19	5.90164		340	0.13	0		340				340				340				340
350	0.13	0		350	0.13	5.90164		350				350				350				350
360	0.13	1.96721		360	0.07	0.983607		360				360				360				360
370	0.11	4.91803		370	0.06	5.90164		370				370				370				370
380	0.06	5.90164		380	0			380				380				380				380
390	0			390				390				390				390				390
